# Supplementary material for: Social Cognition in Suicidal Behavior in Psychosis: A Systematic Review
Source: Behav Sci (Basel). 2025 Jun 1;15(6):759. doi: 10.3390/bs15060759 (PMC12189955; doi:10.3390/bs15060759)
Supplement: Supplementary file 1 [file behavsci-15-00759-s001.zip]

Archive with 1 entries (1 files):
- behavsci-3576079-supplementary.pdf
